# Supplementary material for: KLF4 Induces Mesenchymal–Epithelial Transition (MET) by Suppressing Multiple EMT-Inducing Transcription Factors
Source: Cancers (Basel). 2021 Oct 13;13(20):5135. doi: 10.3390/cancers13205135 (PMC8533753; doi:10.3390/cancers13205135)
Supplement: Supplementary file 1 [file cancers-13-05135-s001.zip]

Archive with 1 entries (1 files):
- cancers-1377842-supplementary.pdf
